# Supplementary material for: NMR Metabolomics of Primary Ovarian Cancer Cells in Comparison to Established Cisplatin-Resistant and -Sensitive Cell Lines
Source: Cells. 2024 Apr 9;13(8):661. doi: 10.3390/cells13080661 (PMC11049548; doi:10.3390/cells13080661)
Supplement: Supplementary file 1 [file cells-13-00661-s001.zip]

Archive with 1 entries (1 files):
- cells-2920163-supplementary.pdf
